# Supplementary material for: Methodological Considerations Regarding the Quantification of DNA Impurities in the COVID-19 mRNA Vaccine Comirnaty®
Source: Methods Protoc. 2024 May 8;7(3):41. doi: 10.3390/mps7030041 (PMC11130870; doi:10.3390/mps7030041)
Supplement: Supplementary file 1 [file mps-07-00041-s001.zip]

Archive with 1 entries (1 files):
- mps-2928338-supplementary.pdf
